# Supplementary material for: Alkali Metal Ion Insertion in Polypyrrole Polyoxometalates for Multifunctional Actuator–Sensor–Energy Storage Devices
Source: Polymers (Basel). 2025 Jan 21;17(3):262. doi: 10.3390/polym17030262 (PMC11820236; doi:10.3390/polym17030262)
Supplement: Supplementary file 1 [file polymers-17-00262-s001.zip]

Archive with 1 entries (1 files):
- polymers-3415768-supplementary.docx
